# Supplementary material for: Anti-carbamylated protein autoantibodies associated with mortality in Spanish rheumatoid arthritis patients
Source: PLoS One. 2017 Jul 3;12(7):e0180144. doi: 10.1371/journal.pone.0180144 (PMC5495341; doi:10.1371/journal.pone.0180144)
Supplement: S1 Table — (XLS) [file pone.0180144.s001.xls]

## Sheet: All subjects
Sample	Sex (Female_Male)	Age (years)	Survival (months)	End-status	Smoking	anti-CCP	Rheumatoid factor	anti-CARP_FBS	Bone erosion	antibodies	Age at diagnosis (years)	Time since diagnosis (years)	Death Causes
1	F	60	170	Alive	never	1	1	0	1	2	50	10
2	F	58	138	Alive	never	1	0	0	0	1	53	5
3	F	68	144	Alive	never	1	0	0	1	1	55	13
4	F	59	166	Alive	never	1	1	1	0	3	53	6
5	F	83	43	Deceased	never	1	1	1	1	3	72	11	Respiratory
6	F	67	142	Alive	never	1	1	0	1	2	45	22
7	M	70	35	Deceased	never	1	1	0	1	2	67	3	Circulatory
8	F	64	19	Deceased	never	1	1	1	1	3	57.4767		Other
9	M	60	135	Alive	never	1	1	1	1	3	49	11
10	F	70	103	Alive	never	1	1	0	1	2	65	5
11	M	69	168	Alive	yes	1	1	1	1	3	65	4
12	F	64	167	Alive	never	0	0	0	1	0	48	16
13	F	60	169	Alive	yes	0	0	0	1	0	22	38
14	F	65	166	Alive	never	1	1	0	1	2	60	5
15	F	67	169	Alive	never	1	1	0	1	2	44	23
16	M	63	143	Alive	yes	1	1	0	1	2	37	26
17	F	61	168	Alive	never	1	1	0	1	2	45	16
18	F	56	169	Alive	never	0	0	0	1	0	40	16
19	F	63	167	Alive	never	1	0	0	1	1	40	23
20	F	66	103	Deceased	never	0	1	0	1	1	15	51	Circulatory
21	F	68	142	Alive	never	1	1	1	1	3	48	20
22	F	74	140	Alive	never	0	1	0	1	1	30	44
23	F	72	143	Alive	never	1	1	0	1	2	40	32
24	F	60	145	Alive	never	1	1	0	1	2	47	13
25	F	71	141	Alive	never	1	1	0	1	2	58	13
26	F	66	136	Alive	never	1	1	1	1	3	58	8
27	F	69	140	Alive	never	1	1	0	1	2	60	9
28	F	74	111	Deceased	never	1	0	0	0	1	50	24	Other
29	F	56	136	Deceased	never	1	1	0	1	2	24	32	Other
30	F	57	141	Alive	never	1	0	0	0	1	53	4
31	M	78	60	Deceased	never	0	0	0	0	0	75	3	Neoplasm
32	F	69	87	Deceased	never	0	0	1	0	1	63	6	Respiratory
33	M	67	161	Deceased	yes	1	1	1	1	3	53	14	Respiratory
34	M	69	142	Alive	never	1	1	0	1	2	55	14
35	F	77	137	Alive	never	1	1	0	1	2	52	25
36	F	72	143	Alive	never	1	1	0	1	2	45	27
37	F	76	52	Deceased	never	1	0	0	1	1	55	21	Circulatory
38	F	58	137	Alive	never	1	1	0	1	2	37	21
39	M	74	139	Alive	never	0	0	0	0	0	50	24
40	F	75	144	Alive	never	1	1	0	1	2	50	25
41	M	66	158	Alive	never	0	1	0	0	1	60	6
42	F	79	70	Deceased	never	1	0	0	0	1	70	9	Respiratory
43	F	70	35	Deceased	never	1	1	0	1	2	54	16	Neoplasm
44	M	56	131	Deceased	yes	0	0	0	0	0	31	25	Respiratory
45	M	82	36	Deceased	never	0	1	1	1	2	59	23	Neoplasm
46	F	70	161	Alive	never	1	1	0	1	2	60	10
47	F	67	139	Alive	never	0	0	0	0	0	52	15
48	F	81	126	Deceased	never	1	0	0	0	1	40	41	Respiratory
49	M	65	140	Alive	never	0	0	0	0	0	60	5
50	M	72	116	Deceased	yes	1	1	0	1	2	60	12	Neoplasm
51	F	61	142	Alive	never	1	1	0	0	2	49	12
52	F	60	65	Deceased	never	1	1	0	0	2	34	26	Respiratory
53	F	79	49	Deceased	never	1	1	0	1	2	53	26	Neoplasm
54	M	66	136	Alive	never	0	1	1	1	2	61	5
55	M	68	143	Alive	never	1	1	0	1	2	55	13
56	F	65	145	Alive	never	0	0	0	1	0	60	5
57	F	68	75	Deceased	never	1	0	1	1	2	60	8	Circulatory
58	F	59	160	Alive	never	0	1	1	1	2	44	15
59	M	67	90	Deceased	never	1	1	0	1	2	56	11	Other
60	M	74	144	Alive	never	1	1	0	1	2	67	7
61	F	67	142	Alive	yes	1	1	0	1	2	37	30
62	M	70	37	Deceased	never	1	1	1	1	3	46	24	Respiratory
63	F	72	144	Alive	never	0	1	0	0	1	67	5
64	F	69	136	Alive	never	1	1	1	1	3	55	14
65	F	66	139	Alive	never	1	1	0	1	2	53	13
66	M	82	16	Deceased	yes	0	0	0	0	0	80	2	Respiratory
67	F	74	76	Alive	never	1	1	1	0	3	55	19
68	F	56	139	Alive	never	1	1	0	1	2	37	19
69	F	72	115	Deceased	never	1	1	0	1	2	46	26	Other
70	F	64	142	Alive	never	0	0	0	1	0
71	F	65	136	Alive	never	1	1	0	1	2	49	16
72	F	60	144	Alive	never	1	1	0	1	2	47	13
73	F	61	151	Alive	never	1	1	1	1	3	49	12
74	F	66	151	Alive	never	0	0	0	0	0	45	21
75	F	63	154	Alive	never	1	1	0	1	2	56	7
76	M	58	112	Deceased	never	1	0	0	1	1	38	20	Other
77	F	68	154	Alive	never	1	1	1	1	3	53	15
78	F	83	65	Deceased	never	0	0	0	0	0	44	39	Respiratory
79	F	56	153	Alive	never	1	1	1	0	3	55	1
80	F	71	146	Alive	never	1	1	0	1	2	66	5
81	F	66	152	Alive	never	0	0	0	1	0	56	10
82	F	62	152	Alive	never	1	1	1	1	3	30	32
83	F	63	103	Deceased	never	1	1	1	1	3	35	28	Other
84	F	65	150	Alive	never	1	0	0	0	1	61	4
85	M	76	7	Deceased	yes	1	1	1	1	3	63	13	Circulatory
86	M	89	113	Deceased	never	0	0	0	0	0	86	3	Respiratory
87	F	70	144	Alive	never	1	1	0	1	2	54	16
88	F	74	144	Alive	never	1	0	0	1	1	64	10
89	M	56	145	Alive	yes	1	1	0	1	2	42	14
90	F	71	144	Alive	never	0	0	0	0	0	46	25
91	F	74	144	Alive	never	0	0	0	0	0	68	6
92	F	87	49	Deceased	never	0	1	0	1	1	76	11	Circulatory
93	F	78	78	Deceased	never	1	1	1	1	3	33	45	Other
94	F	62	144	Alive	never	1	0	0	0	1	52	10
95	F	73	20	Deceased	never	1	1	1	1	3	48	25	Respiratory
96	F	75	83	Deceased	yes	0	1	0	1	1	65	10	Other
97	M	74	134	Deceased	yes	1	1	1	1	3	71	3	Respiratory
98	F	67	142	Alive	never	0	1	0	1	1	22	45
99	F	82	115	Deceased	never	0	1	0	1	1	57	25	Respiratory
100	F	71	144	Alive	never	1	1	1	1	3	59	12
101	F	73	136	Alive	never	0	0	0	0	0	30	43
102	F	80	91	Deceased	never	1	1	1	0	3	67	13	Other
103	F	71	142	Alive	never	0	0	0	0	0	65	6
104	F	57	145	Alive	never	1	1	1	1	3	49	8
105	F	56	140	Alive	never	0	0	1	0	1	35	21
106	F	55	144	Alive	never	1	1	1	1	3	41	14
107	F	69	142	Alive	never	0	1	1	1	2	64	5
108	F	59	145	Alive	never	1	0	0	1	1	22	37
109	F	81	108	Deceased	never	1	1	1	1	3	20	61	Neoplasm
110	M	78	79	Deceased	yes	1	1	1	1	3	30	48	Circulatory
111	F	85	60	Deceased	never	0	0	0	0	0	81	4	Respiratory
112	F	70	131	Deceased	never	1	1	0	1	2	50	20	Circulatory
113	F	70	143	Alive	never	1	1	1	1	3	62	8
114	F	56	144	Alive	never	1	0	1	1	2	36	20
115	F	67	144	Alive	never	1	1	1		3	37	30
116	F	80	86	Deceased	never	0	0	0	0	0	76	4	Neoplasm
117	F	69	143	Alive	never	1	1	0	1	2	35	34
118	F	58	142	Alive	never	0	0	1	0	1	50	8
119	F	78	2	Deceased	never	1	1	1	1	3	60	18	Circulatory
120	F	65	85	Deceased	never	1	1	0	1	2	50.4493	14	Respiratory
121	F	64	142	Alive	never	0	1	1	1	2	20	44
122	F	76	138	Deceased	never	0	0	0	1	0	50	26	Circulatory
123	F	63	143	Alive	never	1	0	1	0	2	59	4
124	M	69	142	Alive	never	1	0	1	1	2	55	14
125	M	76	64	Deceased	yes	1	1	1	1	3	56	20	Circulatory
126	F	68	29	Deceased	never	0	0	1	1	1	30	38	Respiratory
127	F	60	142	Alive	never	1	1	0	1	2	52	8
128	F	65	41	Deceased	never	1	1	1	1	3	43	22	Other
129	F	68	143	Alive	never	1	1	0	1	2	54	14
130	F	57	20	Alive	never	1	1	1	1	3	35	22
131	F	65	102	Deceased	never	1	1	1	1	3	58	7	Circulatory
132	F	65	143	Alive	never	1	1	1	1	3	27	38
133	F	59	143	Alive	never	1	1	1	1	3	52	7
134	F	81	77	Deceased	never	0	0	1	1	1	60	21	Other
135	F	56	142	Alive	never	1	0	1	0	2	30	26
136	F	59	143	Alive	never	1	1	1	1	3	55	4
137	F	77	19	Deceased	never	1	1	1	1	3	55	22	Respiratory
138	F	62	143	Alive	never	0	0	1	0	1	61	1
139	F	69	139	Alive	never	1	1	0	1	2	46	23
140	F	78	58	Deceased	never	1	1	1	0	3	73	5	Respiratory
141	M	61	139	Deceased	yes	1	1	1	1	3	55	6	Circulatory
142	F	57	143	Alive	yes	0	0	0	0	0	40	17
143	F	60	143	Alive	never	1	0	1	1	2	47	13
144	F	70	5	Deceased	never	1	1	1	1	3	57	13	Neoplasm
145	F	73	92	Deceased	never	1	1	1	1	3	28	45	Other
146	F	58	138	Alive	never	1	1	1	1	3	53	5
147	F	84	68	Deceased	never	1	1	1	1	3	50	34	Other
148	F	75	1	Deceased	never	1	1	1	1	3	60	15	Other
149	M	65	53	Deceased	yes	1	1	1	0	3	58	7	Other
150	F	73	13	Deceased	never	1	1	1	1	3	30	43	Respiratory
151	F	62	140	Alive	never	1	1	0	1	2	46	16
152	F	70	143	Alive	never	1	1	0	1	2	43	27
153	M	71	83	Deceased	never	0	0	0	1	0	50	21	Other
154	M	70	12	Deceased	yes	1	1	1	1	3	45	25	Circulatory
155	F	76	143	Alive	never	1	0	1	1	2	74	2
156	M	81	86	Deceased	never	0	1	0	1	1	56	25	Respiratory
157	M	60	142	Alive	yes	1	1	1	1	3	43	17
158	M	72	59	Deceased	yes	1	1	0	1	2	40	32	Neoplasm
159	F	85	80	Deceased	never	0	0	0	1	0	80	5	Respiratory
160	F	72	138	Alive	never	1	0	0	1	1	45	27
161	F	55	140	Alive	never	1	1	0	1	2	43	12
162	M	74	126	Deceased	never	0	0	0	0	0	66	8	Other
163	F	70	135	Alive	never	1	1	0	1	2	60	10
164	F	68	137	Deceased	never	1	1	1	0	3	50	18	Circulatory
165	M	69	142	Alive	yes	1	1	1	1	3	65	4
166	F	70	143	Alive	never	1	1	1	1	3	52	18
167	F	80	72	Deceased	never	1	0	0	1	1	60	20	Circulatory
168	M	83	39	Deceased	never	0	0	0	0	0	76	7	Other
169	F	58	143	Alive	never	0	1	0	1	1	39	19
170	F	75	91	Deceased	never	1	1	0	1	2	65	10	Respiratory
171	F	56	143	Alive	never	1	1	0	1	2	40	16
172	F	75	35	Deceased	never	0	0	0	0	0	50	25	Respiratory
173	F	59	142	Alive	never	1	0	1	0	2	52	7
174	F	63	140	Alive	never	1	1	0	1	2	59	4
175	F	63	143	Alive	never	1	1	0	0	2	60	3
176	F	71	33	Deceased	never	0	1	0	0	1	64	7	Other
177	F	57	12	Alive	never	1	1	1	1	3	17	40
178	M	86	68	Deceased	never	0	0	0	0	0	75	11	Circulatory
179	F	79	139	Deceased	never	0	0	0	1	0	68	11	Other
180	M	74	79	Deceased	yes	1	1	0	0	2	72	2	Circulatory
181	F	64	142	Alive	never	1	0	0	1	1	30	34
182	F	77	142	Alive	never	1	1	1	1	3	60	17
183	M	69	120	Deceased	yes	1	0	1	0	2	68	1	Neoplasm
184	F	69	108	Deceased	yes	1	1	1	0	3	67	2	Respiratory
185	F	73	137	Deceased	never	1	0	1	1	2	65	8	Neoplasm
186	F	68	135	Alive	yes	0	0	0	1	0	55	13
187	F	72	141	Alive	never	1	1	0	0	2	64	8
188	F	72	138	Alive	never	0	1	0	1	1	50	22
189	F	59	141	Alive	never	0	0	0	1	0	48	11
190	M	75	91	Alive	yes	0	0	0	0	0	55	20
191	F	66	136	Alive	never	0	0	0	1	0
192	F	81	58	Deceased	never	1	1	1	1	3	60	21	Other
193	F	82	35	Deceased	never	0	0	0	1	0	70	12	Circulatory
194	F	68	99	Deceased	never	1	1	0	1	2	54	14	Circulatory
195	F	77	65	Deceased	never	1	0	0	1	1	36	41	Circulatory
196	F	76	76	Deceased	never	1	1	1	1	3	66	10	Circulatory
197	M	69	141	Alive	yes	1	1	1	1	3	28	41
198	M	74	116	Deceased	yes	1	1	1	0	3	65	9	Respiratory
199	M	84	74	Deceased	never	0	0	0	1	0	70	14	Other
200	M	69	134	Alive	yes	1	1	0	1	2	66	3
201	M	64	142	Alive	yes	1	1	0	1	2	34	30
202	M	80	142	Alive	never	1	1	0	1	2	77	3
203	M	63	137	Alive	yes	1	1	1	1	3	58	5
204	F	62	143	Alive	never	0	1	1	0	2	58	4
205	M	72	120	Deceased	yes	0	0	0	0	0	61	11	Circulatory
206	F	78	82	Deceased	never	0	0	0	0	0	74	4	Other
207	F	86	130	Deceased	never	1	1	0	1	2	70	16	Respiratory
208	M	73	140	Alive	never	0	0	0	1	0	40	33
209	F	67	128	Deceased	never	0	0	0	0	0	50	17	Other
210	F	72	11	Deceased	never	1	1	1	1	3	50	22	Other
211	F	68	129	Deceased	never	1	1	1	1	3	53	15	Respiratory
212	F	60	141	Alive	never	1	1	1	1	3	54	6
213	F	77	117	Deceased	never	1	0	0	0	1	70	7	Respiratory
214	F	60	139	Alive	never	1	0	0	1	1	48	12
215	F	70	93	Deceased	never	1	1	1	0	3	62	8	Respiratory
216	F	65	137	Alive	never	0	0	0	1	0	52	13
217	F	60	138	Alive	never	1	1	0	1	2	53	7
218	F	65	134	Deceased	never	1	1	1	1	3	59	6	Respiratory
219	F	84	66	Deceased	never	1	1	1		3	60	24	Other
220	M	61	139	Alive	yes	0	0	0	0	0	57	4
221	F	70	141	Alive	never	1	1	1	0	3	55	15
222	F	84	141	Alive	never	0	0	0	0	0	62	22
223	F	63	141	Alive	never	1	1	1	1	3	46	17
224	F	67	89	Deceased	never	0	1	0	1	1	50	17	Circulatory
225	F	62	141	Alive	never	1	1	0	1	2	45	17
226	F	83	11	Deceased	never	0	0	0	0	0	60	23	Other
227	F	68	108	Deceased	never	1	1	0	1	2	43	25	Other
228	F	75	140	Alive	never	1	0	0	1	1	40	35
229	M	60	140	Alive	yes	0	0	0	0	0	43	17
230	F	77	97	Deceased	never	1	1	1	1	3	60	17	Circulatory
231	M	71	80	Deceased	yes	1	1	0	1	2	68	3	Circulatory
232	M	60	138	Alive	yes	0	0	0	0	0	55	5
233	M	71	139	Alive	never	0	0	0	0	0	50	21
234	F	80	119	Deceased	never	1	1	1	0	3	59	21	Other
235	F	56	139	Alive	never	0	0	1	0	1	52	4
236	F	60	139	Alive	never	1	1	1	1	3	49	11
237	F	75	140	Alive	never	1	1	1	1	3	55	20
238	F	88	9	Deceased	never	0	0	0	0	0	50	38	Respiratory
239	F	78	114	Alive	never	0	0	0	0	0	77	1
240	F	75	8	Alive	never	1	1	0	0	2	50	25
241	F	88	12	Deceased	never	1	1	0	1	2	50	38	Other
242	M	65	15	Deceased	yes	1	1	0	1	2	45	20	Neoplasm
243	F	75	137	Deceased	never	1	1	1	1	3	52	23	Respiratory
244	M	65	15	Deceased	never	1	1	1	0	3	40	25	Neoplasm
245	M	78	80	Deceased	yes	0	0	0	1	0	55	23	Circulatory
246	F	58	139	Alive	never	1	0	0	0	1	47	11
247	M	72	138	Alive	never	0	0	0	1	0	67	5
248	F	74	138	Alive	never	1	1	1	1	3	54	20
249	F	56	132	Alive	never	1	1	1	1	3	40	16
250	F	67	139	Alive	never	0	1	0	0	1	62	5
251	M	67	139	Alive	yes	1	1	1	0	3	65	2
252	F	83	93	Deceased	never	1	0	0	1	1	70	13	Other
253	F	67	134	Alive	never	1	0	0	1	1	54.4521	13
254	M	61	137	Alive	never	0	0	0	1	0	45	16
255	M	67	69	Deceased	yes	1	1	0	1	2	59	8	Circulatory
256	M	59	132	Alive	never	0	0	0	1	0	21	38
257	F	75	64	Deceased	never	1	0	0	1	1	64	11	Circulatory
258	M	73	34	Deceased	yes	1	1	0	1	2	58	15	Circulatory
259	F	64	129	Alive	never	0	0	0	1	0	57	7
260	F	77	29	Deceased	never	1	1	0	1	2	52	25	Respiratory
261	M	75	130	Deceased	never	0	0	0	0	0	55	20	Neoplasm
262	M	64	136	Alive	yes	1	1	0	1	2	49	15
263	F	66	135	Alive	never	0	0	1	0	1	55	11
264	M	74	21	Deceased	yes	0	0	0	0	0	73	1	Neoplasm
265	F	80	84	Deceased	never	1	0	1	1	2	56	24	Other
266	F	67	135	Alive	never	1	1	0	1	2	55	12
267	F	64	134	Alive	never	1	0	0	1	1	34	30
268	M	76	135	Alive	yes	0	0	0	0	0	57	19
269	F	75	130	Alive	never	1	0	0	0	1	50	25
270	F	67	130	Alive	never	1	0	0	1	1	52	15
271	F	82	128	Alive	never	0	0	0	0	0	60	22
272	M	73	133	Alive	never	0	1	0	0	1	71	2
273	F	85	76	Deceased	never	1	0	0	0	1	75	10	Circulatory
274	M	80	135	Deceased	never	0	0	0	1	0	61	19	Circulatory
275	M	84	127	Deceased	never	0	0	0	0	0	80	4	Circulatory
276	M	74	125	Alive	never	0	0	0	1	0	64	10
277	F	72	95	Deceased	never	0	0	1	0	1	58	14	Circulatory
278	M	72	131	Alive	never	0	0	0	0	0	57	15
279	F	71	132	Alive	never	1	0	0	1	1	55	16
280	F	76	79	Deceased	never	1	1	1	1	3	45	31	Neoplasm
281	M	76	8	Deceased	yes	0	0	0	0	0	74	2	Neoplasm
282	F	61	131	Alive	never	0	0	0	1	0	50	11
283	M	59	130	Alive	yes	1	1	0	1	2	51	8
284	M	79	128	Alive	never	0	0	0		0	64	15
285	F	68	130	Alive	never	0	0	0	0	0	50.5753	18
286	F	67	125	Alive	never	0	0	0	0	0	45	22
287	F	66	44	Deceased	never	0	0	0	1	0	65	1	Circulatory
288	F	56	93	Alive	yes	0	0	0	1	0	26	30
289	F	59	93	Alive	never	0	0	0	0	0	56	3
290	F	58	92	Alive	never	0	0	0	0	0	55	3
291	F	69	93	Alive	never	1	1	0	0	2	60	9
292	F	71	91	Alive	never	0	1	0	0	1	59	12
293	F	74	88	Alive	never	0	1	0	1	1	50	24
294	F	65	91	Alive	never	0	1	0		1	50	15
295	F	73	92	Alive	never	1	0	0	0	1	68	5
296	F	71	92	Alive	never	1	0	0	1	1	45	26
297	F	61	92	Alive	never	1	1	0	1	2	27	34
298	F	62	88	Alive	never	0	1	0	0	1	57	5
299	M	58	92	Alive	never	0	0	0	1	0	7	0
300	F	57	93	Alive	never	0	1	0	1	1	10	47
301	F	63	92	Alive	never	1	1	1	1	3	47	16
302	F	73	93	Alive	yes	0	1	0	1	1	64	9
303	M	59	92	Alive	never	0	1	1	1	2	55	4
304	F	60	85	Alive	never	0	1	0	1	1	43	17
305	F	73	87	Alive	never	0	0	0	0	0	70	3
306	F	77	87	Alive	yes	1	1	1	1	3	75	2
307	F	71	83	Deceased	yes	0	1	0	1	1	50	21	Other
308	F	72	48	Deceased	never	0	0	0	0	0	30	42	Respiratory
309	F	59	93	Alive	never	0	0	0	0	0	49	10
310	F	79	90	Alive	never	1	0	0	0	1	77	2
311	M	61	90	Alive	yes	1	1	0		2	59	2
312	F	57	70	Alive	never	0	0	0	1	0
313	F	76	46	Deceased	never	1	1	0	1	2	50	26	Respiratory
314	F	62	76	Alive	never	0	0	0	0	0	30	32
315	F	55	77	Alive	never	1	1	0	0	2	50	5
316	F	57	77	Alive	never	1	1	1	1	3	24	33
317	F	58	77	Alive	never	1	0	0	0	1	50	8
318	M	60	71	Alive	never	1	1	0	0	2	56	4
319	M	61	72	Alive	yes	1	1	1	1	3	55	6
320	F	78	71	Alive	never	1	1	0	1	2	40	38
321	F	58	74	Alive	never	1	0	0	1	1	42	16
322	M	62	72	Alive	never	1	0	0	0	1	60	2
323	M	68	69	Alive	never	1	1	0	1	2	50	18
324	F	56	43	Deceased	yes	1	1	1	0	3	45	11	Neoplasm
325	M	58	72	Alive	yes	1	1	0	1	2	50	8
326	F	54	65	Alive	yes	0	1	0	1	1	49	5
327	F	59	72	Alive	never	1	1	0	1	2	40	19
328	M	79	27	Deceased	yes	1	1	0	0	2	77	2	Circulatory
329	M	57	72	Alive	yes	1	1	0	1	2	38	19
330	F	57	72	Alive	never	1	1	0	1	2	48	9
331	F	63	71	Alive	yes	1	1	0	0	2	30	33
